# Supplementary material for: Salvianolic acid B activates chondrocytes autophagy and reduces chondrocyte apoptosis in obese mice via the KCNQ1OT1/miR-128-3p/SIRT1 signaling pathways
Source: Nutr Metab (Lond). 2022 Aug 3;19:53. doi: 10.1186/s12986-022-00686-0 (PMC9351265; doi:10.1186/s12986-022-00686-0)
Supplement: Supplementary file 5 — Additional file 5. Values of luciferase intensity in the Luciferase Reporter Gene Assays. [file 12986_2022_686_MOESM5_ESM.xlsx]

## Sheet: Sheet1
Figure 5A
	NC mmic						miR-128-3p mimic
	F	R	F/R	Average1	SD		F	R	F/R	ratio	Average2	SD
WT-KCNQ1OT1	22549	37581	0.600001	0.609668	0.0191887	WT-KCNQ1OT1	12452	35057	0.355193	0.5826	0.542468	0.0550721
	24958	39505	0.631768				10996	37600	0.292447	0.479682
	21611	36185	0.597236				11584	33622	0.344536	0.565121
MUT-KCNQ1OT1	19474	29635	0.657128	0.681469	0.0243685	MUT-KCNQ1OT1	15987	29441	0.543018	0.796835	0.915527	0.123903
	18632	26396	0.705865				17560	28451	0.617202	0.905693
	19329	28366	0.681414				21529	30259	0.711491	1.04405
Figure 5H
	NC mmic						miR-128-3p mimic							miR-128-3p mimic+KCNQ1OT1
	F	R	F/R	Average1	SD		F	R	F/R	ratio	Average2	SD		F	R	F/R	ratio	Average3	SEM
WT-SIRT1	17822	32147	0.554391	0.529682	0.0313151	WT-SIRT1	7962	31969	0.249054	0.470195	0.490195	0.0238321	WT-SIRT1	13921	31985	0.435235	0.821692	0.867487	0.153692
	14961	30257	0.494464				8125	29695	0.273615	0.516565				15487	37985	0.407714	0.769733
	17224	31885	0.540191				7761	30284	0.256274	0.483826				15985	29849	0.535529	1.01104
MUT-SIRT1	13857	29368	0.47184	0.492755	0.033658	MUT-SIRT1	12587	24598	0.511708	1.03846	1.00409	0.0662657	MUT-SIRT1	13285	24636	0.539252	1.09436	0.98353	0.110125
	15478	32596	0.474844				13547	29635	0.457128	0.927699				11599	23968	0.483937	0.982105
	17859	33596	0.531581				14925	28954	0.515473	1.0461				10978	25487	0.430729	0.874125
